# Supplementary material for: Differential contribution of two organelles of endosymbiotic origin to iron-sulfur cluster synthesis and overall fitness in Toxoplasma
Source: PLoS Pathog. 2021 Nov 18;17(11):e1010096. doi: 10.1371/journal.ppat.1010096 (PMC8639094; doi:10.1371/journal.ppat.1010096)
Supplement: S3 Table — For each protein candidate (with www.ToxoDB.org and www.Uniprot.org identifier), log2 of the different ratio were calculated between the mean MaxQuant LFQ values (‘moyLFQ’) found for the TgISU1 (‘Mito’) and TgNFS2 (‘Apicoplast’) mutants, and the TATi ΔKu80 control (‘CTRL’). -log10(pvalue) is also provided. Putative subcellular localization was obtained from the hyperLOPIT data available on ToxoDB.org, or by manual annotation. CRISPR fitness score and transcriptomic data for tachyzoites (Tz) and bradyzoites (Bz) were obtained from ToxoDB.org. (XLSX) [file ppat.1010096.s014.xlsx]

## Sheet: Lower expression TgNFS2
ToxoDB ID	Uniprot ID	Mito/Ctrl (log2)	Apicoplast/Ctrl (log 2)	Apicoplast/Mito (log 2)	moyCtrl-LFQ	moyMito-LFQ	moyApicoplast-LFQ	pvalue (log10)	CRISPR score¤	Localization$	Tz expression#	Bz expression#	Bz/Tz	Protein	Reference	Cellular function
TGGT1_301180	S7VPV0	-2.68365406990051	-2.68964028358459	-0.00598621973767877	479318250	74604250	742953333.3	1.39637875556946	1.62	PM - peripheral 1	24.41	27.71	1.13519049569848	SAG-related seqence SRS19F, potentially sporozoite-specific		SRS
TGGT1_410610	S7VXS4	0.636475384235382	-1.3603196144104	-1.99679493904114	189356666.7	29436000	737536666.7	1.30878853797913	N/A	N/A	N/A	N/A	N/A	Protein kinase domain-containing protein		Unknown
TGGT1_313690	S7UUJ6	-0.698630213737488	-1.35542297363281	-0.65679258108139	87798250	54097500	343133333.3	1.4945582151413	-4.61	apicoplast	22.68	11.22	0.494708994708995	Sel1 repeat-containing protein		Unknown
TGGT1_295690	A0A125YN53	-0.851312875747681	-1.27982342243195	-0.428510516881943	68255500	378326666.7	28110750	2.19047451019287	-3.62	mitochondrion - membranes	15.24	30.36	1.99212598425197	Ubiquinone/menaquinone biosynthesis methyltransferase UbiE/COQ5. Ubiquinone metabolism		Mitochondrial respiratory chain
TGGT1_294790	A0A125YPS7	0.0454948879778385	-1.01879191398621	-1.06428694725037	1132435000	1168715000	558890000	2.62007355690002	-0.59	rhoptries 2	223.84	155.98	0.696837026447462	hypothetical protein		Unknown
TGGT1_257470	S7WF44	-0.30433064699173	-1.01018738746643	-0.705856740474701	40609750	32886500	20162000	1.5787889957428	-3.01	PM - peripheral 2	9.12	4.66	0.510964912280702	Cytoskeleton component, TgMyoJ	PMID: 28593938	Basal complex constriction
TGGT1_214140	S7VZ47	-0.334176927804947	-0.868143498897552	-0.533966481685638	83101000	65918750	45527000	1.40822803974152	-1.87	nucleus - chromatin	17.3	4.44	0.256647398843931	Part of the AP2IX-4 complex, transcriptionally regulating cell cycle progression	PMID: 32938695	RNA-interacting/regulating
TGGT1_266970	S7UHF3	-0.694063067436218	-0.86726039648056	-0.173197358846664	787715000	486895000	431815000	1.53129696846008	0.67	PM - peripheral 2	71.92	9.92	0.137931034482759	Ubiquitin domain-containing protein		Unknown
TGGT1_246630	S7W9K7	-1.11214685440063	-0.862397491931915	0.249749451875687	384143333.3	177706666.7	211293333.3	2.36531805992126	-5.32	nucleus - non-chromatin	13.76	9.78	0.710755813953488	DNA-directed RNA polymerase		RNA-interacting/regulating
TGGT1_248290	S7V0K5	0.0490309000015259	-0.858825862407684	-0.907856643199921	53483750	553326666.7	29491000	2.24544548988342	-2.75	nucleus - chromatin	6.85	3.04	0.443795620437956	WD domain-containing protein		Unknown
TGGT1_226890	S7WD02	-0.186314895749092	-0.850665152072906	-0.664350271224976	52035750	45731500	288553333.3	1.43678390979767	-4.39	nucleolus	5.16	3.06	0.593023255813953	Putative origin recognition complex subunit-like		DNA repair and replication
TGGT1_258660	A0A125YKF2	0.0850631222128868	-0.806744635105133	-0.891807675361633	1248145000	1323950000	713527500	1.54451251029968	0.28	rhoptries 2	651.89	270.27	0.41459448679992	ROP6	PMID: 10634041, 16969065	Unknown
TGGT1_212270	A0A125YX33	-0.195551857352257	-0.804212391376495	-0.608660578727722	745772500	651237500	427085000	2.60706114768982	-3.05	micronemes	199.78	189.69	0.949494443888277	hypothetical protein		Unknown
TGGT1_240690	A0A125YNS1	-0.868883609771729	-0.798904955387115	0.0699787363409996	2131000000	1166872500	1224867500	2.10652613639832	-4.44	cytosol	87.18	36	0.412938747419133	Methionine adenosyl transferase. Methionine metabolism		Amino acid metabolism
TGGT1_294430	S7UIK2	-0.61689430475235	-0.785761833190917	-0.168867528438568	83244750	542816666.7	48285750	2.32733845710754	-3.87	nucleolus	9.42	11.23	1.19214437367304	SDA1-like, potentially involved in 60S pre-ribosomal subunits export and maturation		Ribosome biogenesis
TGGT1_267140	S7UH64	-0.734389245510101	-0.782125234603882	-0.0477358922362328	868610000	522097500	505105000	2.60759615898132	0.57	PM - peripheral 1	17.24	3.58	0.207656612529002	SAG-related sequence SRS38B		Tz SRS
TGGT1_289620	S7UPV8	-1.10120224952698	-0.771169424057007	0.330032765865326	496205000	231295000	290747500	2.06231331825256	0.95	micronemes	108.52	88.69	0.817268706229267	Cathepsin C	PMID: 17164247	Catabolism/peptidase
TGGT1_271050	A0A125YVU5	0.0715482905507088	-0.740416765213013	-0.811965107917786	67279500000	70700250000	40271250000	2.05665826797485	1.72	PM - peripheral 1	3261.16	585.01	0.179387089256584	SAG-related sequence SRS34A		Tz SRS
TGGT1_315410	S7ULJ3	0.0838769376277924	-0.701882064342499	-0.785758852958679	503530000	533672500	309555000	2.22692465782166	1.35	PM - peripheral 1	2.95	10.29	3.48813559322034	SAG-related sequence SRS53F		Bz SRS
TGGT1_261410	S7W6W5	-0.758374214172363	-0.701039254665375	0.0573350414633751	100997250	59705750	621263333.3	1.92283999919891	-2.85	N/A	19.86	20.45	1.02970795568983	Protein-tyrosine-phosphatase		Unknown
TGGT1_265010	S7UHV6	-0.0945443138480186	-0.700915992259979	-0.606371521949768	66189000	61990500	40718250	1.97003149986267	-3.17	nucleolus	29.09	25.8	0.886902715709866	Glutamate 5-kinase. Glutamate metabolism		Amino acid metabolism
TGGT1_208970	S7VS87	-0.284268468618393	-0.695955812931061	-0.41168737411499	129906000	106673333.3	80191000	1.39976966381072	1.96	nucleus - non-chromatin	23.99	29.82	1.24301792413506	RNA recognition motif-containing protein		RNA-interacting/regulating
TGGT1_221970	S7UL52	-0.488796055316925	-0.687617361545563	-0.198821246623993	127580000	90916000	792116666.7	3.0635232925415	-1.85	N/A	19.28	13.79	0.715248962655602	hypothetical protein		Unknown
TGGT1_293770	A0A125YKR7	-0.191466942429543	-0.672216415405273	-0.480749487876892	843262500	738457500	529182500	2.20281171798706	0.7	micronemes	50.45	55.16	1.09335976214073	Chitinase-like protein CLP1		Unknown
TGGT1_225320	S7W5C8	-0.115675926208496	-0.658113658428192	-0.542437732219696	428065000	395082500	271267500	2.04788255691528	0.64	rhoptries 2	99.15	57.64	0.581341401916288	hypothetical protein		Unknown
TGGT1_224970	S7UWG5	-1.14884293079376	-0.639941155910492	0.50890177488327	347763333.3	156836666.7	223173333.3	2.89828848838806	0	nucleolus	13.52	8.5	0.628698224852071	Nop52 protein-like. Ribosome biogenesis		Ribosome biogenesis
TGGT1_315150	S7ULH3	-0.526183545589447	-0.6305171251297	-0.104333661496639	261640000	181680000	169005000	1.44651865959167	-1.99	nucleus - non-chromatin	18.75	15.18	0.8096	Putative eukaryotic initiation factor-4E		RNA-interacting/regulating
TGGT1_254490	S7UN37	0.296149671077728	-0.620207071304321	-0.91635674238205	156695000	192400000	101942250	3.12219572067261	-3.29	ER	13.44	6.84	0.508928571428571	Sel1 repeat-containing protein		Unknown
TGGT1_319720	S7UK66	-0.767558872699738	-0.617857038974761	0.149701848626137	55649750	32689250	36263500	2.41169834136963	-4.47	nucleus - chromatin	8.86	1.85	0.208803611738149	hypothetical protein		Unknown
TGGT1_208850	A0A125YN91	0.00514770485460758	-0.610444962978363	-0.6155925989151	325922500	327087500	213477500	3.10646772384644	2.25	PM - peripheral 1	6.47	2.04	0.315301391035549	SAG-related sequence SRS11		Tz SRS
TGGT1_247020	A0A125YL37	-0.401611328125	-0.599947571754456	-0.198336243629456	254642500	192767500	168007500	1.43646597862244	-1.73	nucleus - chromatin	40.51	44	1.08615156751419	Putative high mobility group protein b1		Unknown
TGGT1_290200	S7VXT3	-0.544718444347382	-0.593576848506927	-0.0488584935665131	8902700000	6103025000	5899800000	2.86305141448975	-0.87	nucleus - non-chromatin	272.64	66.42	0.243617957746479	NAD/NADP octopine/nopaline dehydrogenase		Amino acid metabolism
TGGT1_234470	S7W4G9	-0.287438690662384	-0.590273201465607	-0.302834630012512	70760500	57978000	470003333.3	1.64110338687897	2.1	nucleus - non-chromatin	9.33	15.62	1.67416934619507	hypothetical protein		Unknown
TGGT1_294980	A0A125YGY1	-1.74661135673523	-0.588016211986542	1.15859508514404	355287500	105876000	236357500	2.3326723575592	2.06	dense granules	10.47	2.88	0.275071633237822	hypothetical protein		Unknown
TGGT1_320230	S7VYJ0	-0.228917509317398	-0.581449389457703	-0.352531909942627	141455000	120700000	94533250	1.50722944736481	0.31	PM - peripheral 1	0.5	10.94	21.88	SAG-related sequence SRS15C		Bz SRS
TGGT1_233460	A0A125YG48	-0.179791614413261	-0.569025218486786	-0.389233648777008	2303500000000000	2033600000000000	1.55273e+16	1.48243832588196	-0.07	PM - peripheral 1	4153.25	314.87	0.0758129175946548	SAG-related sequence SRS29B		Tz SRS
TGGT1_226860	S7W5K4	0.128666505217552	-0.563585937023163	-0.692252457141876	919115000	1004852500	621890000	1.52996718883514	1.88	PM - peripheral 1	77.76	101.33	1.3031121399177	SAG-related sequence SRS67		SRS
TGGT1_224330	S7UW24	-0.74552583694458	-0.560373246669769	0.185152485966682	130650000	77926250	88597250	1.87797522544861	0.18	cytosol	35.55	30.44	0.856258790436006	Proteasome activator pa28 beta subunit		Catabolism/peptidase
No LFQ values in TgNFS2 mutant
TGGT1_203320	S7WAU3	0.37899408744	N/A	N/A	12572333.3	16349500	0	N/A	-2.09	N/A	11.01	2.95	0.2679382379	E3 ubiquitin-protein ligase, Zinc finger protein		Unknown
TGGT1_258480	S7UZ70	-0.160527614386435	N/A	N/A	23820333.3	21312000	0	N/A	0.03	nucleus - chromatin	54.43	70.56	1.29634392798	hypothetical protein		Unknown
TGGT1_262480	S7UXR9	-0.21345274075	N/A	N/A	102622333.3	88508750	0	N/A	-1.01	N/A	167.28	307.22	1.8365614538498	Robl_LC7 domain-containing protein, may modulate specific dynein functions		Unknown
TGGT1_301160	S7UHG9	-0.126331253	N/A	N/A	72831666.6	66725333.3	0	N/A	0.6	PM - peripheral 1	21.68	27.25	1.25691881918819	SAG-related sequence SRS19C, potentially sporozoite-specific		SRS
No LFQ values in TgNFS2 and TgISU1 mutants, but LFQ values in control
TGGT1_285860	S7UNY4	0	0	N/A	66018000	0	0	N/A	1.72	PM - peripheral 1	9.39	1.97	0.209797657082002	SAG-related sequence SRS20C		Tz SRS
TGGT1_272770	S7V3A5	0	0	N/A	23139666.6	0	0	N/A	-4.32	N/A	45.86	46.47	1.01330135194069	Ltv1 Low temperature viability protein-like motif		Ribosome biogenesis
TGGT1_251410	S7V016	0	0	N/A	16610000	0	0	N/A	0.25	N/A	19.7	6.9	0.350253807106599	Tetratricopeptide repeat-containing protein		Unknown
TGGT1_275420	S7W518	0	0	N/A	13814666.6	0	0	N/A	-2.47	N/A	26.2	14.09	0.537786259541985	Histone demythylase/N1-acetylpolyamine oxidase (polyamine salvage)		Unknown
TGGT1_255310	S7WI60	0	0	N/A	9955600	0	0	N/A	0.7	nucleus - non-chromatin	59.36	10.41	0.175370619946092	CCCH zinc finger-containing hypothetical protein		Unknown
									$ inferred from published data or HyperLOPIT prediction [1]	¤ fitness score data from whole genome CRISPR screen [2]	# RNAseq data from [3]
References
1. Barylyuk K, Koreny L, Ke H, Butterworth S, Crook OM, Lassadi I, et al. A comprehensive subcellular atlas of the Toxoplasma proteome via hyperLOPIT provides spatial context for protein functions. Cell Host & Microbe. 2020; S193131282030514X. doi:10.1016/j.chom.2020.09.011
2. Sidik SM, Huet D, Ganesan SM, Huynh M-H, Wang T, Nasamu AS, et al. A Genome-wide CRISPR Screen in Toxoplasma Identifies Essential Apicomplexan Genes. Cell. 2016;166: 1423-1435.e12. doi:10.1016/j.cell.2016.08.019
3. Hehl AB, Basso WU, Lippuner C, Ramakrishnan C, Okoniewski M, Walker RA, et al. Asexual expansion of Toxoplasma gondii merozoites is distinct from tachyzoites and entails expression of non-overlapping gene families to attach, invade, and replicate within feline enterocytes. BMC Genomics. 2015;16: 66. doi:10.1186/s12864-015-1225-x
	LOG2(1.5)=0.58496250072

## Sheet: Higher expression TgNFS2
ToxoDB ID	Uniprot ID	Mito/Ctrl (log2)	Apicoplast/Ctrl (log 2)	Apicoplast/Mito (log 2)	moyCtrl-LFQ	moyMito-LFQ	moyApicoplast-LFQ	pvalue (log10)	CRISPR score¤	Localization$	Tz expression#	Bz expression#	Bz/Tz	Protein	Reference	Cellular function
TGGT1_216140	A0A125YUL1	5.34013509750366	5.2523341178894	-0.0878007486462593	15598400	631860000	594552500	5.84068965911865	1.75	N/A	139.62	1142.46	8.18263859045982	ANK1, expressed in Bz, do not participate in differentiation	PMID: 29180989	Unknown
TGGT1_264660	S7VP87	3.99073934555054	2.98403120040894	-1.00670802593231	107631333.3	171108250	85157250	2.28895807266235	0.85	dense granules	140.35	725.26	5.16750979693623	Bz cyst wall protein CST1 (initially annotated as SAG-related sequence SRS44)	PMID: 24385904	Bz SRS
TGGT1_309930	S7W7S4	3.42434287071228	1.81320333480835	-1.61113965511322	21157700	227142500	74352750	3.56172108650208	-1.13	dense granules	107.99	243.45	2.2543754051301	GRA56, higher expression in Bz	PMID: 32374791	Bz GRA
TGGT1_201840	S7UV48	2.34287166595458	1.76575911045074	-0.577112555503845	143747500	729247500	488817500	2.87034058570862	-0.36	endomembrane vesicles	105.67	250.07	2.36651840635942	ASP1, VAC-localized, upregulated in Bz	PMID: 25240600, PMID: 32051238	Catabolism/peptidase
TGGT1_225850	S7W5H3	1.0085084438324	1.30855822563171	0.300049751996994	85777250	172569250	212465000	1.41337823867798	-5.02	ER	22.66	25.01	1.10370697263901	M28 metallo peptidase, found in MAG1 IP	PMID: 32374791	Catabolism/peptidase
TGGT1_253030	S7UN63	0.408614546060562	1.30314433574677	0.894529819488525	141683750	188072500	349627500	2.26551795005798	-0.92	N/A	7.17	34.63	4.82984658298466	Glucan 1,3-alpha-glucosidase (GANAB). N-Glycan biosynthesis		Sugar metabolism
TGGT1_249580	S7V071	0.858355581760406	1.22133660316467	0.362981051206589	129790666.7	235306666.7	302623333.3	1.72367322444916	0.47	PM - integral	12.36	9.56	0.773462783171521	General substrate transporter		Channel/transporter
TGGT1_215910	S7ULS1	2.09510111808777	1.21698665618896	-0.878114461898804	127292500	543865000	295905000	1.8436723947525	-0.79	dense granules	30.5	38.27	1.25475409836066	Putative GRA, possibly upregulated in Bz	PMID: 25240600	GRA
TGGT1_257510	S7UZF3	0.360445111989975	1.20049738883972	0.840052247047424	32134000	4125433333	73850000	2.13097953796387	-0.29	ER	86.37	27.49	0.31828181081394	Diacylglycerol choline phosphotransferase. Phosphatidylcholine metabolism	PMID: 24429285	Lipid metabolism
TGGT1_233480	S7WBY8	-0.574986755847931	1.15701198577881	1.73199880123138	1377250000	924537500	3071200000	2.16469097137451	1.51	PM - peripheral 1	2756.33	211.09	0.0765837182050045	SAG-related sequence SRS29C		Tz SRS
TGGT1_219240	S7V235	0.724526345729828	1.12648010253906	0.401953667402267	298015000	492427500	650642500	2.95005321502686	1.31	N/A	14.32	25.4	1.77374301675978	Peptidyl-tRNA hydrolase PTH2 domain-containing protein		RNA-interacting/regulating
TGGT1_240860	A0A125YWP8	0.365964740514755	1.05630147457123	0.69033670425415	324492500	418187500	674812500	1.91257560253143	-2.54	ER	54.54	37.93	0.695452878621195	1-acylGlycerol-3-phosphate O-acyltransferase, AGPAT. Production and recycling of phospholipids		Lipid metabolism
TGGT1_316250	S7ULD1	-1.14098143577576	1.05221843719482	2.19319987297058	165567500	75076750	343340000	2.64816331863403	1.15	dense granules	120.86	75.83	0.627420155551878	GRA45, involved in translocation of dense granule effectors. Higher expression in Tz	PMID: 30377279	Tz GRA
TGGT1_215490	S7W572	0.0471646934747696	1.03256356716156	0.985398828983307	23275500	24049000	476136666.7	2.99689245223999	-3.91	Golgi	105.57	126.41	1.19740456569101	NPT1, Arginine transporter	PMID: 28205520	Channel/transporter
TGGT1_283710	A0A125YW31	0.301033645868301	1.02287518978119	0.721841633319855	225092500	277320000	457380000	1.69656848907471	-1.09	ER	162.1	35.95	0.221776681061073	Sphingosine N-acyltransferase. Sphingomyelin metabolism		Lipid metabolism
TGGT1_231000	S7V288	0.346877008676529	1.01494872570038	0.668071687221527	30495250	38784000	61625750	2.13672828674316	-2.33	Golgi	23.51	14.02	0.596341982135262	START domain-containing protein, potentially lipid-binding		Lipid metabolism
TGGT1_247195	S7V0Y7	0.29553285241127	1.00723934173584	0.711706459522247	177170000	217447500	356122500	1.30818748474121	-3.31	micronemes	46.46	22.43	0.482780886784331	MIC15		Unknown
TGGT1_315940	S7UM44	0.224215164780617	0.965925693511963	0.741710543632507	45058750	52635000	88014000	1.56165206432343	0.39	ER	17.82	9.89	0.554994388327722	Putative lipase maturation factor		Lipid metabolism
TGGT1_209800	A0A125YSC6	1.90726351737976	0.965333998203278	-0.941929459571838	166654250	625115000	325395000	2.00076079368591	1.1	PM - integral	30.64	16.54	0.539817232375979	FNT-1, PM-localized formate/lactate transporter	PMID: 30237165	Channel/transporter
TGGT1_236890	A0A125YNW9	2.1108283996582	0.945395052433014	-1.16543328762054	151412500	654010000	291577500	4.42215728759766	2.1	dense granules	176.97	187.42	1.05904955642199	GRA37, expressed in Tz and Bz	PMID: 32374791	GRA
TGGT1_301210	S7UHH6	0.557322382926941	0.944646894931793	0.387324512004852	385626666.7	567463333.3	74222250	1.41358363628387	-1.91	PM - integral	24.97	25.12	1.00600720865038	Pyridine nucleotide transhydrogenase. Nicotinate and nicotinamide metabolism		NAD/NADP synthesis
TGGT1_216180	A0A125YZ87	0.275194138288498	0.938944041728973	0.663749814033508	881020000	1066172500	1689025000	1.44175708293915	2.17	ER	280.78	514.06	1.83082840658167	hypothetical protein		Unknown
TGGT1_305610	S7UI56	1.59219455718994	0.921980559825897	-0.670214056968688	43113750	129991250	81688250	1.55295193195343	-0.34	N/A	4.32	17.29	4.00231481481481	hypothetical protein		Unknown
TGGT1_268790	S7V4L0	1.78530514240265	0.917925596237183	-0.867379605770111	72217500	248927500	136447500	3.3732635974884	1.63	dense granules	261.86	519.51	1.98392270678989	GRA58, higher expression in Bz	PMID: 32374791	Bz GRA
TGGT1_289880	S7UP43	0.231316551566124	0.883353173732758	0.652036726474761	132787500	155880000	244947500	1.43720257282257	1.8	Golgi	41.79	36.79	0.880354151710936	Protein with Alpha/Beta hydrolase fold		Unknown
TGGT1_283730	A0A125YSL5	0.110573157668114	0.866523087024689	0.755949914455414	82739000	89329750	150855000	1.76293551921844	-0.78	Golgi	38.83	7.29	0.187741437033222	Transmembrane 9 superfamily member		Channel/transporter
TGGT1_241820	S7URK6	0.039458267390728	0.865334928035736	0.825876772403717	55600000	571416666.7	101290000	2.33807277679443	-0.5	Golgi	71.65	59.37	0.828611304954641	hypothetical protein		Unknown
TGGT1_300350	S7VP37	0.604513168334961	0.825931489467621	0.221418380737305	134677500	204772500	238740000	1.65349471569061	0.45	ER 2	14.27	11.09	0.777154870357393	Cysteine desulfurase. Folate metabolism		Folate metabolism
TGGT1_276190	S7UNK3	-0.397864103317261	0.82391345500946	1.22177755832672	18566250	140914333.3	32866000	1.6903532743454	-3.94	ER	10.61	1.63	0.153628652214892	Diacylglycerol choline phosphotransferase. Phosphatidylcholine metabolism		Lipid metabolism
TGGT1_284780	S7W2W0	0.175652027130127	0.822377800941467	0.646725714206696	96854750	109395000	171270000	1.44623470306396	0.73	Golgi	50.65	42.46	0.838302073050346	Fusaric acid resistance-domain containing protein		Unknown
TGGT1_260520	S7UYP6	1.14152121543884	0.820777893066406	-0.320743381977081	110010250	242697500	194317500	4.66463279724121	1.9	dense granules	79.49	79.5	1.00012580198767	CST6/GRA53, expressed in Bz	PMID: 32374791	Bz GRA
TGGT1_290940	S7UQ27	0.151469677686691	0.803147971630096	0.651678323745728	223847500	248627500	390592500	1.86565268039703	-0.5	Golgi	63.7	37.66	0.591208791208791	Transmembrane 9 superfamily member		Channel/transporter
TGGT1_226580	A0A125YY97	-0.236971154808998	0.786019504070281	1.02299070358276	969895000	822980000	1672400000	2.44299602508545	-4.07	ER	58.07	129.53	2.23058377819873	hypothetical protein		Unknown
TGGT1_224820	S7W544	0.635936498641968	0.772736489772797	0.136799976229668	43562000	67693000	74426000	2.03762745857239	0.71	mitochondrion - membranes	16.22	31.56	1.94574599260173	hypothetical protein		Unknown
TGGT1_201630	S7WB62	1.03427338600159	0.771023631095886	-0.263249695301056	114534000	234575000	195450000	2.34060287475586	1.65	rhoptries 1	53.39	64.24	1.20322157707436	Phosphatase TgPPM3H	PMID: 28556455	Unknown
TGGT1_260310	A0A125YUY7	0.992248356342316	0.769039690494537	-0.223208665847778	59250000	117865000	100970000	1.49347734451294	0.69	Golgi	10.6	2.68	0.252830188679245	ATP-binding cassette transporter ABC.B1		Channel/transporter
TGGT1_222410	S7UKA3	0.419835209846497	0.743056118488312	0.323220819234848	48989000	65536250	81993750	1.39320933818817	-3.63	ER	37.77	21.48	0.568705321683876	Putative lipase maturation factor		Lipid metabolism
TGGT1_261480	S7UXZ9	0.149466797709465	0.729111313819885	0.579644501209259	97893500	108579500	162270000	1.3329530954361	-4.8	ER	30.33	9.21	0.303659742828882	Phosphatidylserine synthase 2. Phosphatidylethanolamine and phosphatidylserine metabolism	PMID: 26565995	Lipid metabolism
TGGT1_202620	S7UVJ3	0.2321387976408	0.728111624717712	0.495972841978073	102234000	120081500	169347500	1.3097517490387	0.94	dense granules	124.66	179.61	1.44079897320712	hypothetical protein		Unknown
TGGT1_292020	S7UNY5	0.661832749843597	0.724787890911102	0.062955230474472	92529750	146390500	152920000	1.70618069171906	-3.64	micronemes	3.94	3.4	0.862944162436548	GCC2 and GCC3 Tyrosine-protein kinase ephrin type A/B receptor-like		Receptor
TGGT1_249180	A0A125YXY2	1.96048045158386	0.713445067405701	-1.24703538417816	4262875000	16590750000	6989900000	6.14134836196899	N/A	nucleus - non-chromatin	133.2	38.57	0.289564564564565	Bifunctional dihydrofolate reductase-thymidylate synthase. Folate metabolism. Upregulated in Tz	PMID: 25240600	Folate metabolism
TGGT1_221170	S7ULH4	-0.170522093772888	0.703687012195587	0.87420916557312	638865000	567645000	1040495000	1.31332790851593	-0.25	N/A	51.75	33.74	0.651980676328502	Putative CAAX Metallo endopeptidase involved in the cleavage of isoprenylated proteins		Catabolism/peptidase
TGGT1_258730	A0A125YGK5	-0.049774557352066	0.699126362800598	0.748900890350342	1041055000	1005750000	1690175000	1.43911588191986	1.28	ER	234.2	608.96	2.600170794193	hypothetical protein		Unknown
TGGT1_208370	S7UJT6	0.551288843154907	0.690403342247009	0.139114439487457	1300725000	1906075000	2099025000	1.83155822753906	1.79	dense granules	46.22	127.59	2.76049329294678	GRA46, higher expression in Bz	PMID: 30377279	Bz GRA
TGGT1_270240	S7V482	1.61908733844757	0.660394430160522	-0.958692967891693	790772500	2429100000	1249827500	3.51634883880615	1.25	dense granules	870.6	2433.61	2.79532506317482	MAG1 cyst matrix antigen. Upregulated in Bz	PMID: 7808478	Bz GRA
TGGT1_251490	S7V032	0.734762012958527	0.653240978717803	-0.0815209597349167	24537250	40833000	385896666.7	1.33415234088898	0.11	nucleus - chromatin	22.45	32.28	1.43786191536748	ACR.COG2135 domain-containing protein		Unknown
TGGT1_222090	A0A125YWQ8	0.0456425286829472	0.632726669311523	0.587084233760834	89639250	92520500	138985000	1.36657249927521	1.14	ER	62.64	60.5	0.965836526181354	Rab5 interacting motif-containing		Unknown
TGGT1_240060	S7W054	0.515200436115265	0.620320975780487	0.105120435357094	1149740000	1643200000	1767400000	1.39700818061829	1.44	dense granules	150.62	34.68	0.230248306997743	Dense granule protein TgIST	PMID:27503074	Tz GRA
TGGT1_217530	S7WHL7	-1.20679974555969	0.606696426868439	1.81349611282349	113804250	49303250	173297500	1.70100963115692	2.13	dense granules	37.34	113.45	3.0382967327263	hypothetical protein		Unknown
TGGT1_225120	S7UW30	1.42969179153442	0.605309188365936	-0.824382662773132	59675750	160760000	90785000	3.48011136054993	0.64	dense granules	192.72	160.82	0.834474885844749	Putative GRA, expressed in Tz and Bz		GRA
TGGT1_259200	S7WEL3	-0.381515145301819	0.601512372493744	0.983027517795563	75658750	58078000	114797500	2.53040385246277	-1.46	PM - integral	5.14	1.73	0.336575875486381	Na+/H+ exchanger NHE1	PMID: 15173192	Channel/transporter
TGGT1_251540	A0A125YWK4	1.41529583930969	0.581027448177338	-0.834268450737	722317500	1926525000	1080525000	2.8017976284027	1.52	dense granules	252.54	528.97	2.09459887542568	GRA9, higher expression in Bz	PMID: 32374791	Bz GRA
TGGT1_220890	A0A125YXQ8	-0.368621647357941	0.578576683998108	0.947198331356049	247175000	191442500	369125000	2.58145761489868	2.06	PM - peripheral 2	40.64	61.15	1.50467519685039	hypothetical protein		Unknown
TGGT1_223920	S7UWM8	-0.050005380064249	0.567113816738129	0.617119252681732	4149875000	4008500000	6148275000	1.44249820709229	-4.41	rhoptries 1	166.59	85.27	0.511855453508614	Rhoptry protein RON3	PMID: 16002398	Unknown
TGGT1_294040	S7UHH8	-0.270090222358704	0.557869255542755	0.827959477901459	67793250	56218750	99798000	1.81365442276001	-2.72	ER	29.86	18.17	0.608506363027462	Putative KDEL endoplasmic reticulum protein retention receptor 2 (KDELR2)		Receptor
TGGT1_294200	A0A125YWK6	0.982857286930084	0.556925117969513	-0.425932139158249	1570425000	3103750000	2310300000	2.26548218727112	1.49	dense granules	213.45	69.69	0.326493323963457	Glucose-6-phosphate 1-dehydrogenase. Pentose phosphate pathway. Upregulated in Tz	PMID: 25240600	Pentose phosphate pathway
TGGT1_244550	S7VMW7	0.702784597873688	0.556319057941437	-0.146465510129929	42335750	68907500	62255250	1.49713885784149	-0.35	ER	13.19	4.6	0.348749052312358	hypothetical protein		Unknown
TGGT1_293470	A0A125YZ06	0.746073246002197	0.554047405719757	-0.192025780677795	705282500	1182915000	1035495000	1.73872303962708	1.52	PM - peripheral 2	71.69	82.07	1.14479006834984	Immune mapped protein 1, TgIMP1	PMID: 27888074	Unknown
TGGT1_293810	A0A125YZ37	0.956510066986083	0.551496088504791	-0.40501394867897	473395000	918675000	693810000	2.64519810676575	-0.6	cytosol	31.19	160.41	5.14299454953511	Carboxyvinyl-carboxyphosphonate phosphorylmutase. Phosphonate and phosphinate metabolism. Upregulated in Bz	PMID: 25240600	Organophosphorus compound synthesis
TGGT1_275460	S7UQV5	0.849380552768707	0.550823330879211	-0.298557192087173	88701000	159815000	129940000	2.84133386611938	2.32	dense granules	63.43	83.31	1.3134163644963	Putative GRA expressed in Tz and Bz	PMID: 25240600	GRA
LFQ values in TgNFS2 mutant only
TGGT1_223125	S7VTV9	N/A	N/A	N/A	0	0	50273333.3	N/A	-4.91	Apicoplast	169.16	122.28	0.722865925750768	Plastid Ubiquitin-like PUBL protein	PMID: 28655825	Plastid protein import
No LFQ values in control, but LFQ values in TgNFS2 and TgISU1 mutants
TGGT1_224190	S7UVS1	N/A	N/A	-0.11271425367	0	20276333.3	21924000	N/A	-5.24	Golgi	46.22	11.84	0.256166161834704	Lipid flippase TgFLP2	BioRxiv: 10.1101/2020.06.19.160341	Lipid metabolism
TGGT1_317705	S7UFF2	N/A	N/A	-0.75161181616	0	26330333.3	44331666.6	N/A	-0.45	N/A	103.44	104.55	1.01073085846868	Enoyl-CoA hydratase/isomerase family protein		Lipid metabolism
TGGT1_261650	S7UY15	N/A	N/A	0.20880937503	0	57346750	49619333.3	N/A	1.61	PM - peripheral 2	110.47	389.39	3.52484837512447	Cyst wall protein TgCST4	PMID: 31040239	Bz cyst wall protein
									$ inferred from published data or HyperLOPIT prediction [1]	¤ fitness score data from whole genome CRISPR screen [2]	# RNAseq data from [3]
References
1. Barylyuk K, Koreny L, Ke H, Butterworth S, Crook OM, Lassadi I, et al. A comprehensive subcellular atlas of the Toxoplasma proteome via hyperLOPIT provides spatial context for protein functions. Cell Host & Microbe. 2020; S193131282030514X. doi:10.1016/j.chom.2020.09.011
2. Sidik SM, Huet D, Ganesan SM, Huynh M-H, Wang T, Nasamu AS, et al. A Genome-wide CRISPR Screen in Toxoplasma Identifies Essential Apicomplexan Genes. Cell. 2016;166: 1423-1435.e12. doi:10.1016/j.cell.2016.08.019
3. Hehl AB, Basso WU, Lippuner C, Ramakrishnan C, Okoniewski M, Walker RA, et al. Asexual expansion of Toxoplasma gondii merozoites is distinct from tachyzoites and entails expression of non-overlapping gene families to attach, invade, and replicate within feline enterocytes. BMC Genomics. 2015;16: 66. doi:10.1186/s12864-015-1225-x
